# Supplementary material for: Virtual Screening with Gnina 1.0
Source: Molecules. 2021 Dec 4;26(23):7369. doi: 10.3390/molecules26237369 (PMC8659095; doi:10.3390/molecules26237369)
Supplement: Supplementary file 1 [file molecules-26-07369-s001.zip]

Archive with 1 entries (1 files):
- molecules-1463113-supplementary.pdf
